# Supplementary material for: Optimization of the Elasticity and Adhesion of Catechol- or Dopamine-Loaded Gelatin Gels under Oxidative Conditions
Source: Gels. 2022 Mar 31;8(4):210. doi: 10.3390/gels8040210 (PMC9028716; doi:10.3390/gels8040210)
Supplement: Supplementary file 1 [file gels-08-00210-s001.zip]

Archive with 1 entries (1 files):
- gels-1632875-supplementary.pdf
